# Supplementary material for: Effects of Isocyanate Structure on the Properties of Polyurethane: Synthesis, Performance, and Self-Healing Characteristics
Source: Polymers (Basel). 2024 Oct 29;16(21):3045. doi: 10.3390/polym16213045 (PMC11548432; doi:10.3390/polym16213045)
Supplement: Supplementary file 1 [file polymers-16-03045-s001.zip]

Archive with 1 entries (1 files):
- polymers-3280656-supplementary.pdf
